# Supplementary material for: Myocardial contrast echocardiography assessment of mouse myocardial infarction: comparison of kinetic parameters with conventional methods
Source: PeerJ. 2021 Jun 1;9:e11500. doi: 10.7717/peerj.11500 (PMC8176928; doi:10.7717/peerj.11500)
Supplement: Supplemental Information 2 — All echocardiographic data that was collected and used for analysis. [file peerj-09-11500-s002.xlsx]

## Sheet: 1 wk Bubble MI
				MI								SHAM
Series Name				134R	135G	136B	137K	154R	157K			142R	143G	144B	145K
Acquired By				N Thielen	N Thielen	N Thielen	N Thielen	N Thielen	N Thielen			N Thielen	N Thielen	N Thielen	N Thielen
Series Date				2018-06-07	2018-06-07	2018-06-07	2018-06-07	2018-06-14	2018-06-14			2018-06-07	2018-06-07	2018-06-07	2018-06-07
Series Time				09:40:56	10:42:04	13:45:06	14:39:35	09:08:26	10:06:42			07:34:32	08:40:59	11:43:21	15:35:20
Animal ID
Sex				female	female	female	female	female	female			female	female	female	female
Series Notes				no	no	no	no	no	no			no	no	no	no
Application				shifted image fro neut to cat, ? apex in 3d pre neut				1 week surgery	1 week surgery. ECG not gaited well					repeat BB in neut
Measurement Package				Cardiology	Cardiology	Cardiology	Cardiology	Cardiology	Cardiology			Cardiology	Cardiology	Cardiology	Cardiology
Color				Cardiac Package	Cardiac Package	Cardiac Package	Cardiac Package	Cardiac Package	Cardiac Package			Cardiac Package	Cardiac Package	Cardiac Package	Cardiac Package
Strain
Source
Weight
Type				18.9	21.5	17.9	18.2	21.2	22.2	19.9833	1.86485	19.7	18.9	17.8	20	19.1	0.983192	0.415173	NS
Date of birth				2018-03-30	2018-03-30	2018-03-30	2018-03-30	2018-03-30	2018-03-30			2018-03-30	2018-03-30	2018-03-30	2018-03-30
Status				MI	MI	MI	MI	MI	MI			SHAM	SHAM	SHAM	SHAM			ttest,2,2
Measurement	Mode	Parameter	Units				FAILED MI	TTC BAD SLICE		MEAN	STDEV					MEAN	STDEV	p value MI:SHAM
LV Trace-PLAX	M-Mode	Heart Rate	BPM	570.676	517.473	581.982	449.346	497.232	524.476	523.531	48.7273	490.581	500.2	432.9	493.405	479.272	31.1766	0.149424	NS
LV Trace-PLAX	M-Mode	Diameter;s	mm	5.25808	4.77982	5.689	2.91991	4.00995	4.86161	4.5864	0.98889	2.3679	2.49675	2.35528	2.5195	2.43486	0.0852651	0.00278391	SIGNIF
LV Trace-PLAX	M-Mode	Diameter;d	mm	5.4859	5.18874	5.78939	3.80669	4.72729	5.42992	5.07132	0.713795	3.51062	3.61016	3.42181	3.78103	3.58091	0.154012	0.0037582	SIGNIF
LV Trace-PLAX	M-Mode	Volume;s	uL	132.883	106.517	159.343	32.7572	70.4143	110.774	102.115	45.0144	19.5071	22.2499	19.2384	22.7933	20.9472	1.83475	0.00771323	SIGNIF
LV Trace-PLAX	M-Mode	Volume;d	uL	146.572	128.876	165.862	62.2634	103.88	143.129	125.097	37.0421	51.243	54.8064	48.1856	61.2334	53.8671	5.60681	0.00568461	SIGNIF
LV Trace-PLAX	M-Mode	Stroke Volume	uL	13.6897	22.3591	6.5183	29.5061	33.4654	32.3549	22.9823	10.9371	31.7359	32.5565	28.9472	38.4401	32.9199	3.99118	0.124994	NS
LV Trace-PLAX	M-Mode	Ejection Fraction	%	9.33989	17.3493	3.92997	47.3892	32.2155	22.6055	22.1382	15.8597	61.9321	59.4027	60.0743	62.7763	61.0464	1.5731	0.00136725	SIGNIF
LV Trace-PLAX	M-Mode	Fractional Shortening	%	4.15292	7.88101	1.73399	23.2954	15.1744	10.4662	10.4507	7.86825	32.5501	30.8409	31.1685	33.3648	31.9811	1.18302	0.000705778	SIGNIF
LV Trace-PLAX	M-Mode	Cardiac Output	mL/min	7.81238	11.5702	3.79353	13.2585	16.6401	16.9694	11.674	5.14272	15.569	16.2848	12.5313	18.9665	15.8379	2.64538	0.178731	NS
LV Trace-PLAX	M-Mode	LV Mass	mg	91.0824	106.613	84.3901	78.7283	75.6466	106.89	90.5584	13.6022	53.9322	46.4506	59.2561	64.9571	56.149	7.87845	0.00194266	SIGNIF
LV Trace-PLAX	M-Mode	LV Mass Cor	mg	72.866	85.2901	67.5121	62.9827	60.5173	85.5121	72.4467	10.8818	43.1457	37.1605	47.4049	51.9657	44.9192	6.30276	0.00194266	SIGNIF
LV Trace-PLAX	M-Mode	LVAW;s	mm	0.465043	0.434993	0.345783	1.00787	0.350569	0.620819	0.537513	0.251255	0.979467	0.74687	0.888781	0.966308	0.895356	0.106771	0.0292115	SIGNIF
LV Trace-PLAX	M-Mode	LVAW;d	mm	0.403405	0.414659	0.343277	0.696725	0.391957	0.499473	0.458249	0.127351	0.620687	0.486848	0.573145	0.580485	0.565291	0.0563163	0.1578	NS
LV Trace-PLAX	M-Mode	LVPW;s	mm	0.516732	0.811454	0.379977	0.768196	0.828198	0.603699	0.651376	0.181437	0.846698	0.758548	1.07492	0.829542	0.877427	0.13708	0.0681777	NS
LV Trace-PLAX	M-Mode	LVPW;d	mm	0.423683	0.619196	0.363865	0.561445	0.500507	0.466227	0.489154	0.0924935	0.423323	0.403646	0.589282	0.511863	0.482028	0.0856029	0.905379	NS
LV Trace-SAX	M-Mode	Heart Rate	BPM	580.518	544.465	573.351	477.281	459.559	522.648	526.304	49.7068	474.608	488.599	445.038	460.858	467.276	18.6564	0.0559004	NS
LV Trace-SAX	M-Mode	Diameter;s	mm	5.18287	4.34417	5.09373	2.91317	3.93741	3.93415	4.23425	0.84547	2.25619	2.48185	2.72327	2.56713	2.50711	0.19487	0.00429128	SIGNIF
LV Trace-SAX	M-Mode	Diameter;d	mm	5.64625	4.96537	5.35981	3.81807	4.55748	5.08027	4.90454	0.646971	3.39242	3.89191	3.71105	3.76605	3.69036	0.212562	0.00735768	SIGNIF
LV Trace-SAX	M-Mode	Volume;s	uL	128.583	85.092	123.455	32.5733	67.4381	67.2917	84.0722	36.7251	17.3119	21.9235	27.6077	23.8418	22.6712	4.28256	0.0114762	SIGNIF
LV Trace-SAX	M-Mode	Volume;d	uL	156.606	116.356	138.949	62.6581	95.24	122.7	115.418	33.1505	47.1837	65.6086	58.5468	60.6424	57.9954	7.79237	0.0102392	SIGNIF
LV Trace-SAX	M-Mode	Stroke Volume	uL	28.0227	31.2639	15.4936	30.0849	27.8019	55.4088	31.346	13.0807	29.8719	43.6851	30.939	36.8006	35.3241	6.35195	0.592238	NS												k
LV Trace-SAX	M-Mode	Ejection Fraction	%	17.8938	26.8692	11.1506	48.0143	29.1914	45.1578	29.7128	14.602	63.3097	66.5844	52.845	60.6846	60.8559	5.86061	0.00399984	SIGNIF
LV Trace-SAX	M-Mode	Fractional Shortening	%	8.20693	12.5107	4.96437	23.7004	13.6054	22.5603	14.258	7.54392	33.493	36.2304	26.6174	31.8348	32.0439	4.04631	0.00273736	SIGNIF
LV Trace-SAX	M-Mode	Cardiac Output	mL/min	16.2677	17.0221	8.88324	14.359	12.7766	28.9593	16.378	6.81079	14.1774	21.3445	13.769	16.9598	16.5627	3.48891	0.961811	NS
LV Trace-SAX	M-Mode	LV Mass	mg	120.399	133.416	87.1703	79.2898	50.1551	148.25	103.113	37.0963	42.8629	58.574	55.6911	68.6222	56.4375	10.6122	0.0426921	SIGNIF
LV Trace-SAX	M-Mode	LV Mass Cor	mg	96.319	106.733	69.7362	63.4318	40.1241	118.6	82.4907	29.677	34.2903	46.8592	44.5528	54.8977	45.15	8.48978	0.0426921	SIGNIF
LV Trace-SAX	M-Mode	LVAW;s	mm	0.723125	0.449065	0.606487	1.07062	0.392764	1.18808	0.738356	0.326617	0.781802	0.845092	0.895129	1.05535	0.894344	0.116928	0.39348	NS
LV Trace-SAX	M-Mode	LVAW;d	mm	0.637514	0.362459	0.465526	0.761939	0.271965	0.777969	0.546229	0.211694	0.521837	0.452216	0.586635	0.575661	0.534087	0.0614888	0.915389	NS
LV Trace-SAX	M-Mode	LVPW;s	mm	0.495185	1.20613	0.367931	0.769955	0.650016	0.84454	0.722293	0.294513	0.758497	0.804925	0.636443	0.874956	0.768705	0.10033	0.77286	NS
LV Trace-SAX	M-Mode	LVPW;d	mm	0.368212	0.964392	0.361012	0.498195	0.391237	0.620234	0.53388	0.23313	0.39007	0.512841	0.404925	0.571217	0.469763	0.0869934	0.618643	NS
PE	Peak Enhancement	NEUTRAL-arrival	PE[a.u]	116.339	54.7921	89.4741	148.56	60.5167	54.3044	87.331	38.6357	660.571	273.024	451.029	384.537	442.29	163.002	0.000757209	SIGNIF
WiAUC	Area Under the Curve (Wash-in)	NEUTRAL-arrival	WiAUC[a.u]	48.2996	49.149	585.289	179.324	440.565	424.253	287.813	226.512	746.802	270.887	359.863	411.216	447.192	207.982	0.293764	NS
RT	Rise Time	NEUTRAL-arrival	RT[s]	0.65	1.34	8.51	1.85	11.03	12.17	5.925	5.23826	1.78	1.55	1.23	1.67	1.5575	0.23768	0.141146	NS
TTP	Time To Peak	NEUTRAL-arrival	TTP[s]	1.56	1.62	8.66	2.58	14.2	18.92	7.92333	7.34358	3.28	2.58	1.8	2.7	2.59	0.608933	0.193314	NS
WiR	Wash-in Rate	NEUTRAL-arrival	WiR[a.u]	236.166	67.3458	33.1408	119.815	8.58718	6.35716	78.5686	88.136	503.593	245.302	536.054	322.485	401.859	140.438	0.00193729	SIGNIF
WiPI	Wash-in Perfusion Index (WiAUC / RT)	NEUTRAL-arrival	WiPI[a.u]	74.3171	36.6475	68.7897	96.8161	39.9553	34.868	58.5656	25.3143	419.169	174.546	292.495	245.936	283.036	102.905	0.000764907	SIGNIF
QOF	Quality of Fit	NEUTRAL-arrival	QOF[%]	0	0	0	0	5.75	50.58	9.38833	20.3104	0	19.84	23.08	0	10.73	12.4603	0.909808	NS
Area	ROI area	NEUTRAL-arrival	Area[mm2]	8.85	7.38	9.71	9.23	8.07	7.26	8.41667	1.00546	9.5	8.13	6.91	10.65	8.7975	1.62619	0.655677	NS
PE	Peak Enhancement	CATION-arrival	PE[a.u]	109.237	35.2797	104.317	210.123	64.4627	83.4741	101.149	59.9129	503.386	224.84	709.511	217.272	413.752	237.907	0.01337	SIGNIF
WiAUC	Area Under the Curve (Wash-in)	CATION-arrival	WiAUC[a.u]	181.524	113.502	190.345	166.877	123.147	362.806	189.7	90.3207	515.599	277.282	370.966	344.302	377.037	100.431	0.0151255	SIGNIF
RT	Rise Time	CATION-arrival	RT[s]	2.47	4.38	2.7	1.25	2.75	6.41	3.32667	1.81042	1.59	1.88	0.82	2.34	1.6575	0.638037	0.119512	NS
TTP	Time To Peak	CATION-arrival	TTP[s]	2.98	4.58	3.2	2.3	3.08	7.5	3.94	1.8964	2.4	2.5	1.54	2.74	2.295	0.523163	0.135029	NS
WiR	Wash-in Rate	CATION-arrival	WiR[a.u]	73.4413	19.2846	65.5723	227.533	43.7139	22.4091	75.3257	77.725	454.707	182.161	1162.48	159.406	489.688	468.163	0.0599794	NS
WiPI	Wash-in Perfusion Index (WiAUC / RT)	CATION-arrival	WiPI[a.u]	73.3848	25.8863	70.5068	133.312	44.7085	56.6142	67.4021	36.7274	324.192	147.182	450.445	147.147	267.242	147.923	0.0116209	SIGNIF
QOF	Quality of Fit	CATION-arrival	QOF[%]	44.72	25.5	51.89	0	22.66	44.41	31.53	19.3058	0	29.46	0	0	7.365	14.73	0.0677045	NS
Area	ROI area	CATION-arrival	Area[mm2]	8.85	7.38	9.71	9.23	8.07	7.33	8.42833	0.989635	9.5	8.13	8.35	10.65	9.1575	1.16228	0.31668	NS
PE	Peak Enhancement	NEUTRAL-8min	PE[a.u]	102.161	242.644	35.5859	19.0726	83.9988	11.0182	82.4134	86.4505	129.842	23.6	19.9041	24.7903	49.534	53.5788	0.520592	NS
WiAUC	Area Under the Curve (Wash-in)	NEUTRAL-8min	WiAUC[a.u]	10.9665	14.863	13.4404	6.67738	1.89113	1.88798	8.28772	5.68201	6.26354	6.53	11.7842	7.69053	8.06708	2.55437	0.944476	NS
RT	Rise Time	NEUTRAL-8min	RT[s]	0.16	0.09	0.49	0.44	0.02	-3.3	-0.35	1.45759	0.02	0.36	0.77	0.4	0.3875	0.306744	0.356447	NS
TTP	Time To Peak	NEUTRAL-8min	TTP[s]	1.22	0.92	0.5	0.44	0.02	0.24	0.556667	0.442071	0.02	0.36	0.78	0.4	0.39	0.310913	0.534666	NS
WiR	Wash-in Rate	NEUTRAL-8min	WiR[a.u]	783.375	3138.46	239.361	191.308	4198.24	2481.11	1838.64	1676.6	6487.09	226	86.5286	224.816	1756.11	3154.67	0.957816	NS
WiPI	Wash-in Perfusion Index (WiAUC / RT)	NEUTRAL-8min	WiPI[a.u]	68.705	168.175	27.258	15.169	94.518	-0.571831	62.2089	62.7546	312.936	18.2	15.3093	19.2786	91.4311	147.68	0.672357	NS
QOF	Quality of Fit	NEUTRAL-8min	QOF[%]	42.77	84.94	0	0	0	23.19	25.15	34.0198	0	0	0	0	0	0	0.185462	NS
Area	ROI area	NEUTRAL-8min	Area[mm2]	8.85	7.38	9.71	9.23	8.07	7.26	8.41667	1.00546	9.5	8.13	6.91	10.65	8.7975	1.62619	0.655677	NS
PE	Peak Enhancement	CATION-8min	PE[a.u]	16.3107	7.55279	11.1892	7.58683	7077.96	16.2813	1189.48	2884.76	62.4579	13.2039	19.7824	26.6833	30.5319	21.984	0.453825	NS
WiAUC	Area Under the Curve (Wash-in)	CATION-8min	WiAUC[a.u]	10.3126	6.54944	79.3035	2.66254	568.627	3.41649	111.812	225.735	2.51199	8.66565	9.37199	7.96774	7.12934	3.13117	0.390068	NS
RT	Rise Time	CATION-8min	RT[s]	0.76	1.26	-20.44	0.46	0.11	0.32	-2.92167	8.59149	0.06	0.85	0.58	0.39	0.47	0.332165	0.461613	NS
TTP	Time To Peak	CATION-8min	TTP[s]	0.76	1.4	10.15	0.46	1.12	0.62	2.41833	3.80317	0.06	0.86	0.58	0.4	0.475	0.335211	0.347057	NS
WiR	Wash-in Rate	CATION-8min	WiR[a.u]	153.096	11.2123	50.0918	58.6611	76877	69.8276	12870	31356.9	2763.75	53.2085	194.48	213.214	806.164	1307.01	0.472733	NS
WiPI	Wash-in Perfusion Index (WiAUC / RT)	CATION-8min	WiPI[a.u]	13.5658	5.21778	-3.87975	5.84177	4966.35	10.6063	832.951	2024.95	41.8355	10.2125	16.1527	20.2503	22.1127	13.7791	0.455261	NS
QOF	Quality of Fit	CATION-8min	QOF[%]	0	0	0	0	96.7	5.12	16.97	39.1132	0	0	0	49.61	12.4025	24.805	0.842397	NS
Area	ROI area	CATION-8min	Area[mm2]	8.85	7.38	9.71	9.23	8.07	7.3	8.42333	0.996347	9.5	8.14	8.35	10.65	9.16	1.15934	0.313208	NS
Percent Agent-P&R	3D PA	NEUTRAL-pre	%	2.556	5.864	8.709	12.625	6.104	4.541	6.73317	3.52202	17.942	18.789	16.402	16.742	17.4688	1.10048	0.000402643	SIGNIF
Percent Agent-P&R	3D PA	NEUTRAL-post (1min)	%	18.773	24.986	52.76	81.034	43.238	36.45	42.8735	22.3435	81.086	80.01	65.434	87.271	78.4502	9.24857	0.0178384	SIGNIF
Percent Agent-P&R	3D PA	NEUTRAL-post (12min)	%	4.517	3.562	23.412	15.701	5.333	3.157	9.28033	8.35936	54.049	20.266	19.162	16.896	27.5933	17.6929	0.0558204	NS
Percent Agent-P&R	3D PA	CATION-pre	%	5.467	5.461	9.556	7.015	4.295	2.704	5.74967	2.35137	21.786	14.944	14.265	7.126	14.5303	5.99195	0.0107458	SIGNIF
Percent Agent-P&R	3D PA	CATION-post (1min)	%	21.371	43.316	45.35	64.352	47.967	31.796	42.3587	14.677	76.5	84.487	66.721	78.144	76.463	7.35115	0.00281777	SIGNIF
Percent Agent-P&R	3D PA	CATION-post (12min)	%	18.317	16.049	43.147	18.437	15.258	7.782	19.8317	12.0687	67.698	57.255	33.193	38.769	49.2288	16.0425	0.010454	SIGNIF
Percent Agent Difference-P&R	3D PA	NEUTRAL (1min post - pre)	%	16.217	19.122	44.051	68.409	37.134	31.909	36.1403	19.0226	63.144	61.221	49.032	70.529	60.9815	8.91962	0.0428246	SIGNIF
Percent Agent Difference-P&R	3D PA	NEUTRAL (12min post - pre)	%	1.961	-2.302	14.703	3.076	-0.771	-1.384	2.54717	6.29867	36.107	1.477	2.76	0.154	10.1245	17.3543	0.346489	NS
Percent Agent Difference-P&R	3D PA	CATION (1min post - pre)	%	15.904	37.855	35.794	57.337	43.672	29.092	36.609	13.9065	54.714	69.543	52.456	71.018	61.9327	9.70184	0.0138188	SIGNIF
Percent Agent Difference-P&R	3D PA	CATION (12min post - pre)	%	12.85	10.588	33.591	11.422	10.963	5.078	14.082	9.92172	45.912	42.311	18.928	31.643	34.6985	12.1345	0.0182572	SIGNIF
Percent Agent-Multislice	3D PA	NEUTRAL-pre	%	13.384	16.763	33.308	13.069	10.916	9.966	16.2343	8.68919	17.83	19.858	21.079	19.44	19.5518	1.34204
Percent Agent-Multislice	3D PA	NEUTRAL-post (1min)	%	52.395	46.722	92.337	96.543	64.326	60.142	68.7442	20.8575	99.33	90.84	81.108	100	92.8195	8.85106
Percent Agent Difference-Multislice	3D PA	NEUTRAL (1min post - pre)	%	39.011	29.959	59.029	83.474	53.41	50.176	52.5098	18.4298	81.5	70.982	60.029	80.56	73.2678	10.0239
Percent Agent Volume-Multislice	3D Volume	NEUTRAL-pre	mm3	48.156	31.483	30.91	30.588	36.152	45.837	37.1877	7.89552	36.223	31.547	26.655	29.191	30.904	4.06995
Percent Agent Volume-Multislice	3D Volume	NEUTRAL-post (1min)	mm3	41.135	31.483	30.91	30.588	36.18	45.875	36.0285	6.31684	36.156	33.422	26.767	29.191	31.384	4.20521
Percent Agent Volume Mean-Multislice	3D Volume	mean of pre and post (1min)	mm3	44.6455	31.483	30.91	30.588	36.166	45.856	36.6081	7.00422	36.1895	32.4845	26.711	29.191	31.144	4.11176
Total Vascular Load	3D PA X 3D Volume	NEUTRAL		17.4167	9.43199	18.2459	25.533	19.3163	23.0087	18.8254	5.53696	29.4944	23.0581	16.0343	23.5163	23.0258	5.50652
TTC TOTAL AREA				53.8224	66.6891	64.4428	44.1369		57.6601	57.3503	9.00907	55.1312	46.6887	46.3436	48.6843	49.2119	4.07884	0.141181	NS
TTC WHITE AREA	INFARCT	mm2		17.7248	17.1515	22.4664	1.53062		19.049	15.5845	8.12268	1.32608	0	1.6885	0.0333722	0.761988	0.873332	0.00893898	SIGNIF
TTC RED AREA	PRESERVED	mm2		36.0976	49.5376	41.9764	42.6063		38.6111	41.7658	5.08016	53.8052	46.6887	44.6551	48.6509	48.4499	3.9252	0.0679655	NS
TTC RATIO WHITE:RED			%	0.491023	0.346232	0.535215	0.0359247		0.493356	0.38035	0.205423	0.024646	0	0.037812	0.000685953	0.015786	0.0186266	0.0101422	SIGNIF
TTC PERCENT INFARCTION	INFARCT:TOTAL AREA			32.932	25.7186	34.8625	3.46789		33.0367	26.0035	13.0756	2.40532	0	3.64343	0.0685483	1.52933	1.79903
EDV	speckle	long axis	µl	104.5	91.6	124.2	44.7	69.9	123.3	93.0333	31.2801	45.5	50.2	36.6	50.5	45.7	6.48434	0.0190633	SIGNIF
ESV	speckle	long axis	µl	91.2	71	113.8	22.1	50.3	98.7	74.5167	33.9195	18.6	20.4	18.5	26.1	20.9	3.57491	0.0149515	SIGNIF
SV	speckle	long axis	µl	13.3	20.7	10.5	22.6	19.6	24.7	18.5667	5.5193	26.9	29.7	18.1	24.4	24.775	4.94865	0.107819	NS
FS	speckle	long axis	%	5.9	13.6	2.7	17.4	14.8	3.4	9.63333	6.38143	32.4	29.8	14.5	28.1	26.2	7.99792	0.00649339	SIGNIF
CO	speckle	long axis	ml/min	7.7	10.7	5.9	10.2	9.5	12.8	9.46667	2.40887	13.4	14.6	8	12	12	2.87054	0.168404	NS
GLS	speckle	long axis	%	-3.659	-5.632	-2.965	-22.425	-6.097	-6.147	-7.82083	7.27662	-21.503	-16.934	-12.854	-11.011	-15.5755	4.66269	0.0983183	NS
EF	speckle	long axis	%	12	22	8	50	28	20	23.3333	14.8952	59	59	49	48	53.75	6.07591	0.00512137	SIGNIF
EDLVM	speckle	long axis	mg	47	59	51	27	34	54	45.3333	12.3396	21	23	21	27	23	2.82843	0.00817412	SIGNIF
ESLVM	speckle	long axis	mg	56	56	49	24	38	56	46.5	13.0805	22	25	22	29	24.5	3.31662	0.0119843	SIGNIF
Heart Rate (bpm)	speckle	long axis		579.1	519.4	559.1	452.2	486.2	517.6	518.933	46.3901	497.8	491.4	442.4	491.4	480.75	25.7441	0.176668	NS
A(s)	speckle	short axis		16.1	10.6	23.2	10.7	11.5	16.2	14.7167	4.88893	5.2	6.9	7.3	7.4	6.7	1.02307	0.0131578	SIGNIF
A(d)	speckle	short axis		17.8	13.5	25.2	13.5	14.7	20.6	17.55	4.66508	8.9	12.2	11	12.3	11.1	1.58114	0.0306243	SIGNIF
GCS	speckle	short axis		-3.796	-11.402	-3.382	-12.67	-10.777	-9.79	-8.63617	4.02168	-26.053	-24.851	-18.197	-20.309	-22.3525	3.71395	0.000619048	SIGNIF
FAC	speckle	short axis		9	21	8	20	21	21	16.6667	6.3456	42	43	33	40	39.5	4.50925	0.000265956	SIGNIF
Heart Rate (bpm)	speckle	short axis		567.8	512.5	559.4	463	481.9	541.3	520.983	42.5252	498	481.6	450.5	480.4	477.625	19.7856	0.0969589	NS
RADIAL LONG AXIS
Velocity Endo
T2P(ms)				22	31	25	27	24	18			28	22	22	22
Pk(cm/s)				0.2193	0.4905	0.2809	1.0178	0.7325	0.5903			1.506	1.472	1.3231	1.5337
Phase(%)				2.387	11.375	5.598	1.018	7.326	12.361			0.066	-0.994	-0.571	-0.115
Phase(ms)				2.473	13.139	6.007	1.351	9.041	14.329			0.08	-1.214	-0.774	-0.14
Maximum Opposing Wall Delay
Displacement Endo
T2P(ms)				58	49	55	57	60	48			52	46	52	46
Pk(mm)				0.0673	0.1284	0.0371	0.3187	0.2054	0.1452			0.4281	0.4681	0.4138	0.4487
Phase(%)				2.423	11.451	6.336	0.996	7.471	12.336			0.07	-0.995	-0.573	-0.115
Phase(ms)				2.51	13.226	6.799	1.321	9.22	14.301			0.084	-1.215	-0.777	-0.141
Maximum Opposing Wall Delay
Strain Endo
T2P(ms)				52	37	61	57	48	66			52	46	52	52
Pk(%)				17.5033	2.9029	1.6489	18.1909	22.1049	6.4062			46.9903	47.1841	36.7762	49.775
Phase(%)				4.548	-5.365	-3.595	2.253	19.162	3.745			0.281	0.284	0.703	0.326
Phase(ms)				4.712	-6.197	-3.858	2.989	23.648	4.341			0.339	0.347	0.953	0.398
Maximum Opposing Wall Delay
Strain Rate Endo
T2P(ms)				10	31	49	21	30	54			22	10	16	16
Pk(1/s)				4.9971	2.5818	2.0653	6.0353	6.2676	2.4127			11.6527	12.378	9.0254	12.9251
Phase(%)				4.326	-3.74	-3.898	2.438	18.564	3.042			0.239	0.553	0.638	0.262
Phase(ms)				4.482	-4.32	-4.183	3.234	22.911	3.526			0.288	0.675	0.865	0.32
Maximum Opposing Wall Delay
Velocity Epi
T2P(ms)				28	19	25	27	24	18			28	22	22	22
Pk(cm/s)				0.1527	0.4926	0.2261	0.8087	0.5868	0.4076			1.0757	1.0425	1.0213	1.0481
Phase(%)				1.091	6.773	-5.349	0.636	4.559	11.441			0.095	-1.581	-0.929	-0.624
Phase(ms)				1.13	7.824	-5.74	0.844	5.626	13.264			0.114	-1.931	-1.26	-0.762
Maximum Opposing Wall Delay
Displacement Epi
T2P(ms)				94	55	43	57	60	48			58	52	52	46
Pk(mm)				0.0107	0.127	0.0316	0.2647	0.1584	0.1004			0.2886	0.3167	0.3046	0.2861
Phase(%)				1.092	6.953	-4.505	0.627	4.644	11.421			0.101	-1.581	-0.928	-0.625
Phase(ms)				1.131	8.031	-4.834	0.832	5.731	13.24			0.122	-1.93	-1.259	-0.763
Maximum Opposing Wall Delay
Strain Epi
T2P(ms)				52	37	61	57	48	66			52	46	52	52
Pk(%)				17.5033	2.9029	1.6489	18.1909	22.1049	6.4062			46.9903	47.1841	36.7762	49.775
Phase(%)				4.139	-5.365	-3.595	1.328	19.458	3.745			0.281	0.284	0.556	0.325
Phase(ms)				4.288	-6.197	-3.858	1.761	24.015	4.341			0.339	0.347	0.754	0.397
Maximum Opposing Wall Delay
Strain Rate Epi
T2P(ms)				10	31	49	21	30	54			22	10	16	16
Pk(1/s)				4.9971	2.5818	2.0653	6.0353	6.2676	2.4127			11.6527	12.378	9.0254	12.9251
Phase(%)				3.902	-3.74	-3.898	1.613	19	3.042			0.239	0.553	0.506	0.26
Phase(ms)				4.043	-4.32	-4.183	2.14	23.449	3.526			0.288	0.675	0.687	0.318
Maximum Opposing Wall Delay
LONGITUDINAL LONG AXIS
Velocity Endo
T2P(ms)				28	13	43	15	60	0			10	16	40	0
Pk(cm/s)				0.4732	0.6901	0.4346	0.9032	0.319	0.3666			0.5902	0.959	0.4641	0.6096
Phase(%)				8.886	4.514	-1.828	6.7	-1.918	-0.361			4.321	5.861	-5.749	0.401
Phase(ms)				9.206	5.214	-1.962	8.888	-2.367	-0.419			5.208	7.156	-7.797	0.489
Maximum Opposing Wall Delay
Displacement Endo
T2P(ms)				52	61	67	63	72	42			58	52	52	10
Pk(mm)				0.0813	0.1276	0.082	0.2996	0.0561	0.0732			0.167	0.2677	0.1471	0.0453
Phase(%)				8.83	4.613	-1.564	6.743	-1.902	-0.394			4.266	5.861	-5.557	0.333
Phase(ms)				9.148	5.328	-1.678	8.946	-2.347	-0.457			5.142	7.155	-7.537	0.406
Maximum Opposing Wall Delay
Strain Endo
T2P(ms)				58	55	61	57	72	42			58	52	52	46
Pk(%)				-3.0342	-6.5953	-1.2594	-20.7849	-5.3562	-5.7743			-21.4069	-15.5479	-12.0285	-10.0864
Phase(%)				12.612	3.118	-7.052	1.262	8.814	6.337			-0.299	0.559	-7.187	5.12
Phase(ms)				13.066	3.601	-7.568	1.674	10.878	7.346			-0.361	0.683	-9.748	6.252
Maximum Opposing Wall Delay
Strain Rate Endo
T2P(ms)				28	19	43	21	24	30			34	16	40	34
Pk(1/s)				-1.7555	-3.2176	-1.3284	-6.2594	-2.9082	-2.2801			-7.2562	-6.7316	-5.2242	-5.4543
Phase(%)				13.358	3.374	-7.155	1.43	9.521	6.545			-0.254	0.453	-7.588	4.962
Phase(ms)				13.84	3.897	-7.678	1.898	11.751	7.587			-0.306	0.554	-10.292	6.059
Maximum Opposing Wall Delay
Velocity Epi
T2P(ms)				106	7	43	3	66	0			40	10	130	118
Pk(cm/s)				0.3099	0.4592	0.3226	0.4435	0.4431	0.2578			0.3116	0.4633	0.6798	1.0498
Phase(%)				3.933	-7.483	-1.654	-1.581	-3.247	4.721			3.766	-6.635	2.433	-2.692
Phase(ms)				4.075	-8.643	-1.775	-2.097	-4.007	5.473			4.54	-8.1	3.3	-3.287
Maximum Opposing Wall Delay
Displacement Epi
T2P(ms)				70	61	67	57	78	42			70	40	22	34
Pk(mm)				0.035	0.0769	0.0641	0.1859	0.0314	0.0315			0.1313	0.146	0.0613	0.0717
Phase(%)				3.75	-7.853	-1.377	-1.94	-3.388	4.782			3.874	-6.643	2.406	-2.724
Phase(ms)				3.885	-9.071	-1.478	-2.574	-4.181	5.543			4.669	-8.11	3.264	-3.326
Maximum Opposing Wall Delay
Strain Epi
T2P(ms)				82	49	55	51	66	48			58	46	52	46
Pk(%)				-1.1784	-5.0968	-2.1519	-15.1788	-2.7926	-3.0478			-13.6662	-10.7457	-6.7291	-7.0834
Phase(%)				7.248	6.402	6.552	1.659	-4.596	11.098			-0.134	4.07	-0.804	1.6
Phase(ms)				7.509	7.395	7.031	2.201	-5.673	12.866			-0.162	4.969	-1.09	1.954
Maximum Opposing Wall Delay
Strain Rate Epi
T2P(ms)				28	19	43	33	24	30			22	22	34	34
Pk(1/s)				-0.8792	-2.692	-1.5237	-4.1881	-1.7299	-1.2079			-4.4848	-3.3048	-2.864	-3.3031
Phase(%)				7.503	6.388	-9.285	1.64	-4.571	11.275			0.428	3.931	0.393	1.415
Phase(ms)				7.773	7.379	-9.964	2.176	-5.641	13.071			0.516	4.8	0.533	1.728
Maximum Opposing Wall Delay
Segmental Volume (ml)
seg001	speckle long axis	Post. Base( )		0.0182887	0.0177136	0.0214873	0.00788358	0.0109714	0.0182881			0.00695082	0.0082871	0.00651884	0.00879839
seg002	speckle long axis	Post. Mid		0.0174755	0.0147576	0.0259509	0.00541642	0.0103492	0.0234			0.00616066	0.00714839	0.00499855	0.00852903
seg003	speckle long axis	Post. Apex		0.00814717	0.00705254	0.0102309	0.0018791	0.00485397	0.0146949			0.0026541	0.00248226	0.00213478	0.00421129
seg004	speckle long axis	Ant. Base		0.0133962	0.00715932	0.0120564	0.00245821	0.00725714	0.0116559			0.00282295	0.00231452	0.00212609	0.00239355
seg005	speckle long axis	Ant. Mid		0.0206755	0.0164203	0.0269145	0.00648657	0.014273	0.0255797			0.00639672	0.00686774	0.00540145	0.00679677
seg006	speckle long axis	Ant. Apex		0.0198302	0.0188136	0.0228618	0.00862388	0.0130635	0.0195983			0.00737049	0.00846452	0.0065971	0.00841935
mean of means				0.0163022	0.0136528	0.019917	0.00545796	0.010128	0.0188695			0.00539262	0.00592742	0.00462947	0.00652473
RADIAL SHORT AXIS
Velocity Endo
T2P(ms)				22	20	21	20	21	7			33	17	21	15
Pk(cm/s)				0.3003	0.6842	0.4171	0.6254	0.7509	0.8442			1.1502	1.3112	1.0257	1.2727
Phase(%)				1.63	0.024	1.961	-0.587	0.807	0.251			0.117	-0.275	0.765	-0.365
Phase(ms)				1.722	0.028	2.103	-0.761	1.004	0.278			0.141	-0.342	1.019	-0.456
Maximum Wall Delay
Displacement Endo
T2P(ms)				46	50	45	56	57	37			57	53	51	45
Pk(mm)				0.0773	0.2204	0.1005	0.2054	0.2307	0.1901			0.3782	0.4537	0.3116	0.4089
Phase(%)				1.655	0.022	1.939	-0.634	0.76	0.236			0.104	-0.268	0.737	-0.357
Phase(ms)				1.749	0.026	2.08	-0.822	0.946	0.262			0.125	-0.334	0.981	-0.446
Maximum Wall Delay
Strain Endo
T2P(ms)				28	62	33	38	69	43			57	53	57	45
Pk(%)				6.4379	16.4465	7.5585	13.577	18.7475	6.6455			39.8665	49.2528	20.34	37.5578
Phase(%)				-15.223	3.313	-3.699	5.964	3.483	-4.65			1.768	0.447	-5.348	-2.226
Phase(ms)				-16.086	3.879	-3.968	7.729	4.336	-5.154			2.129	0.557	-7.123	-2.78
Maximum Wall Delay
Strain Rate Endo
T2P(ms)				16	14	15	8	15	103			21	11	21	9
Pk(1/s)				3.0438	4.1643	3.4901	4.4138	4.8433	4.2752			9.9412	10.5017	5.759	9.4475
Phase(%)				-14.635	-12.518	-3.308	6.126	3.294	-4.208			2.054	0.421	-5.54	-1.905
Phase(ms)				-15.465	-14.656	-3.549	7.939	4.101	-4.664			2.474	0.524	-7.378	-2.379
Maximum Wall Delay
Velocity Epi
T2P(ms)				34	20	21	20	21	13			33	23	21	21
Pk(cm/s)				0.2671	0.5084	0.2996	0.4695	0.5849	0.6515			0.7433	0.8634	0.7735	0.8632
Phase(%)				-2.712	-1.189	0.269	-1.193	1.064	-0.294			0.108	-0.331	0.571	-0.056
Phase(ms)				-2.865	-1.392	0.289	-1.546	1.324	-0.326			0.131	-0.412	0.76	-0.069
Maximum Wall Delay
Displacement Epi
T2P(ms)				46	50	51	56	51	37			57	47	51	45
Pk(mm)				0.0681	0.15	0.0745	0.1471	0.173	0.1569			0.2369	0.271	0.2373	0.2655
Phase(%)				-2.716	-1.241	0.218	-1.173	0.966	-0.312			0.114	-0.324	0.557	0.062
Phase(ms)				-2.87	-1.453	0.234	-1.521	1.202	-0.345			0.137	-0.403	0.741	0.077
Maximum Wall Delay
Strain Epi
T2P(ms)				28	62	33	38	69	43			57	53	57	45
Pk(%)				6.4379	16.4465	7.5585	13.577	18.7475	6.6455			39.8665	49.2528	20.34	37.5578
Phase(%)				-14.923	3.313	-3.699	5.964	3.483	-4.65			1.768	0.447	-5.348	-2.163
Phase(ms)				-15.77	3.879	-3.968	7.729	4.336	-5.154			2.129	0.557	-7.123	-2.702
Maximum Wall Delay
Strain Rate Epi
T2P(ms)				16	14	15	8	15	103			21	11	21	9
Pk(1/s)				3.0438	4.1643	3.4901	4.4138	4.8433	4.2752			9.9412	10.5017	5.759	9.4475
Phase(%)				-14.301	-12.518	-3.308	6.126	3.294	-4.208			2.054	0.421	-5.54	-1.804
Phase(ms)				-15.113	-14.656	-3.549	7.939	4.101	-4.664			2.474	0.524	-7.378	-2.253
Maximum Wall Delay
CIRCUMFERENTIAL SHORT AXIS
Velocity Endo
T2P(ms)				58	98	27	68	27	7			75	35	39	63
Pk(deg/s)				46.75	44.3277	19.5539	146.477	56.4133	97.9547			213.401	134.537	84.0449	137.489
Phase(%)				16.814	2.145	5.482	4.969	-15.285	-4.024			7.86	8.045	-7.902	-6.776
Phase(ms)				17.768	2.511	5.881	6.439	-19.031	-4.46			9.469	10.022	-10.524	-8.464
Maximum Wall Delay
Displacement Endo
T2P(ms)				22	8	39	110	105	25			27	59	123	111
Pk(deg)				0.0381	0.0117	0.1491	0.6157	0.6371	1.5879			0.6973	2.8296	0.936	0.5049
Phase(%)				16.898	2.187	4.466	4.794	-16.676	-4.136			8.374	8.154	-8.252	-6.931
Phase(ms)				17.857	2.561	4.791	6.212	-20.764	-4.584			10.089	10.157	-10.991	-8.657
Maximum Wall Delay
Strain Endo
T2P(ms)				52	50	45	56	57	37			51	47	51	45
Pk(%)				-3.5134	-10.6461	-3.45	-10.7098	-9.9304	-7.535			-22.4054	-22.72	-16.8445	-20.2648
Phase(%)				-9.256	-1.47	-0.502	5.402	6.607	-6.839			-3.255	-1.887	0.476	3.498
Phase(ms)				-9.781	-1.722	-0.539	7.001	8.227	-7.58			-3.922	-2.351	0.634	4.369
Maximum Wall Delay
Strain Rate Endo
T2P(ms)				16	20	21	26	27	7			33	23	21	21
Pk(1/s)				-1.4763	-3.6462	-1.5264	-4.1949	-3.6394	-3.4393			-9.5831	-7.8332	-6.4476	-8.0352
Phase(%)				-9.163	-1.492	-0.144	5.484	6.799	-7.316			-1.644	-2.087	0.449	3.748
Phase(ms)				-9.683	-1.746	-0.154	7.107	8.466	-8.109			-1.981	-2.6	0.598	4.681
Maximum Wall Delay
Velocity Epi
T2P(ms)				28	92	15	62	33	0			75	53	93	93
Pk(deg/s)				42.3946	40.0726	24.475	38.8355	38.4769	59.3486			134.601	33.5147	38.6828	68.4707
Phase(%)				-2.15	3.703	3.677	-7.266	-0.204	-1.043			-7.959	5.276	-2.481	-1.525
Phase(ms)				-2.272	4.336	3.944	-9.416	-0.254	-1.156			-9.589	6.572	-3.304	-1.905
Maximum Wall Delay
Displacement Epi
T2P(ms)				40	117	69	110	111	7			111	65	105	111
Pk(deg)				1.2227	0.0004	0.5568	0.3438	0.1918	0.1964			0.1933	1.2466	0.7495	0.2858
Phase(%)				-2.19	3.831	3.778	-7.357	-1.868	-1.149			8.552	5.253	-2.571	-1.763
Phase(ms)				-2.314	4.486	4.053	-9.534	-2.326	-1.274			10.304	6.545	-3.424	-2.203
Maximum Wall Delay
Strain Epi
T2P(ms)				52	50	51	56	51	37			51	47	51	45
Pk(%)				-2.0184	-6.0101	-2.4443	-6.1759	-6.4897	-5.2143			-12.146	-11.817	-10.247	-11.3805
Phase(%)				-2.246	7.406	-0.268	3.245	5.068	0.157			2.692	1.799	-1.209	7.813
Phase(ms)				-2.373	8.671	-0.288	4.206	6.31	0.174			3.244	2.241	-1.61	9.759
Maximum Wall Delay
Strain Rate Epi
T2P(ms)				34	20	21	20	21	7			33	23	27	21
Pk(1/s)				-0.9249	-2.1559	-0.9613	-2.1957	-2.2701	-2.2949			-5.1243	-4.2812	-3.6969	-3.9869
Phase(%)				-1.925	7.253	-0.363	3.21	5.323	0.172			2.193	1.792	-1.168	7.778
Phase(ms)				-2.035	8.492	-0.39	4.159	6.627	0.19			2.642	2.233	-1.555	9.716
Maximum Wall Delay
Segmental Volume (ml)
seg001	speckle short axis	Ant. Free Wall		0.0297074	0.0211667	0.0400745	0.0209318	0.0237921	0.0324105			0.0131869	0.0170524	0.0168309	0.0163222
seg002	speckle short axis	Lateral Wall		0.029487	0.02046	0.0412891	0.0200894	0.0221714	0.0316298			0.0114475	0.016281	0.0150368	0.0165603
seg003	speckle short axis	Posterior Wall		0.0262333	0.0192133	0.03972	0.0197409	0.0212476	0.0297807			0.0114295	0.0155921	0.0144265	0.0161429
seg004	speckle short axis	Inf. Free Wall		0.0256889	0.0193517	0.0403436	0.0197955	0.020154	0.0301263			0.0113787	0.0155333	0.0142426	0.0166683
seg005	speckle short axis	Post. Septal Wall		0.0291648	0.02035	0.0399455	0.0197348	0.0206921	0.0303737			0.0116344	0.0162317	0.0155353	0.0157333
seg006	speckle short axis	Anterior Septum		0.0286815	0.0214033	0.0416455	0.0213197	0.0240317	0.0320193			0.0131541	0.0172286	0.0166265	0.017
mean of means	speckle short axis			0.0281605	0.0203242	0.040503	0.0202687	0.0220148	0.0310567			0.0120385	0.0163198	0.0154498	0.0164045

## Sheet: 2 wk Bubble MI
				MI								SHAM
Series Name				126R	128B	130R	131G	139G	140B			146R	147G	148B	149K
Acquired By				N Thielen	N Thielen	N Thielen	N Thielen	N Thielen	N Thielen			N Thielen	N Thielen	N Thielen	N Thielen
Series Date				2018-06-13	2018-06-13	2018-06-13	2018-06-13	2018-06-13	2018-06-14			2018-06-13	2018-06-13	2018-06-13	2018-06-13
Series Time				10:32:23	11:28:44	14:12:01	16:07:25	17:05:46	08:03:15			09:28:37	08:31:08	15:10:12	13:12:22
Animal ID
Sex				female	female	female	female	female	female			female	female	female
Series Notes				no	no	no	no	no	no			no	no	no
Application					repeat BB in cat		not gated for ecg, gated only for resp	pooor ecg gaiting	2 week surgery						Cardiology
Measurement Package				Cardiology	Cardiology	Cardiology	Cardiology	Cardiology	Cardiology			Cardiology	Cardiology	Cardiology	Cardiac Package
Color				Cardiac Package	Cardiac Package	Cardiac Package	Cardiac Package	Cardiac Package	Cardiac Package			Cardiac Package	Cardiac Package	Cardiac Package
Strain
Source
Weight
Type				20.9	19.5	20.4	20.1	17.3	21.7	19.9833	1.51052	21.3	20.1	19.9	20.9	20.55	0.660808	0.505996	NS
Date of birth				2018-03-30	2018-03-30	2018-03-30	2018-03-30	2018-03-30	2018-03-30			2018-03-30	2018-03-30	2018-03-30
Status				MI	MI	MI	MI	MI	MI			SHAM	SHAM	SHAM	SHAM			ttest,2,2
Measurement	Mode	Parameter	Units			very minor infarction				MEAN	STDEV		scar tissue heart surface			MEAN	STDEV	p value MI:SHAM
LV Trace-PLAX	M-Mode	Heart Rate	BPM	363.117	447.761	414.25	533.276	576.469	482.843	469.619	78.141	450.667	359.583	440.839	379.997	407.772	44.8221	0.194118	NS
LV Trace-PLAX	M-Mode	Diameter;s	mm	4.19402	3.74386	3.61442	6.11018	4.91372	5.18885	4.62751	0.958166	2.13784	2.92618	2.90902	2.62769	2.65018	0.367952	0.00470075	SIGNIF
LV Trace-PLAX	M-Mode	Diameter;d	mm	5.06792	4.90851	4.18677	6.28608	5.0499	5.99783	5.2495	0.7685	3.6134	3.92103	4.04333	3.7539	3.83291	0.188385	0.00752332	SIGNIF
LV Trace-PLAX	M-Mode	Volume;s	uL	78.3199	59.7899	54.9636	187.641	113.552	128.867	103.856	50.4456	15.0724	32.9295	32.4582	25.261	26.4303	8.34557	0.0175137	SIGNIF
LV Trace-PLAX	M-Mode	Volume;d	uL	122.013	113.287	77.9945	200.177	121.004	179.883	135.726	45.486	54.9841	66.7827	71.8135	60.1739	63.4386	7.38151	0.0148912	SIGNIF
LV Trace-PLAX	M-Mode	Stroke Volume	uL	43.6935	53.4973	23.0308	12.536	7.45174	51.0157	31.8708	20.1111	39.9117	33.8532	39.3553	34.9129	37.0083	3.07047	0.632476	NS
LV Trace-PLAX	M-Mode	Ejection Fraction	%	35.8104	47.2227	29.5288	6.26248	6.15826	28.3605	25.5572	16.4119	72.5878	50.6916	54.8021	58.02	59.0254	9.52606	0.00654452	SIGNIF
LV Trace-PLAX	M-Mode	Fractional Shortening	%	17.2437	23.7271	13.6704	2.79822	2.69677	13.4878	12.2707	8.25601	40.8357	25.3722	28.0539	30.0011	31.0657	6.78413	0.00551745	SIGNIF
LV Trace-PLAX	M-Mode	Cardiac Output	mL/min	15.8658	23.954	9.54053	6.68516	4.2957	24.6326	14.1623	8.75242	17.9869	12.173	17.3494	13.2668	15.194	2.90323	0.828576	NS
LV Trace-PLAX	M-Mode	LV Mass	mg	99.3211	120.714	42.2049	94.368	119.834	100.185	96.1044	28.6492	58.8811	48.4523	59.4189	67.1865	58.4847	7.68983	0.0358481	SIGNIF
LV Trace-PLAX	M-Mode	LV Mass Cor	mg	79.4569	96.5711	33.7639	75.4944	95.8669	80.1478	76.8835	22.9193	47.1049	38.7618	47.5351	53.7492	46.7878	6.15186	0.0358481	SIGNIF
LV Trace-PLAX	M-Mode	LVAW;s	mm	0.573652	0.843933	0.443714	0.330781	0.655178	0.465323	0.552097	0.181392	1.14307	0.755347	0.805062	1.01088	0.92859	0.180782	0.0122479	SIGNIF
LV Trace-PLAX	M-Mode	LVAW;d	mm	0.541399	0.553252	0.287395	0.330467	0.53972	0.382193	0.439071	0.119728	0.603005	0.498673	0.516049	0.544815	0.540636	0.0457266	0.149598	NS
LV Trace-PLAX	M-Mode	LVPW;s	mm	0.830292	1.08696	0.48029	0.503646	0.645951	0.690753	0.706316	0.226412	0.966832	0.604456	0.664433	0.84516	0.77022	0.166274	0.643568	NS
LV Trace-PLAX	M-Mode	LVPW;d	mm	0.468245	0.690817	0.367125	0.349352	0.647051	0.394478	0.486178	0.147907	0.472604	0.317341	0.407478	0.588129	0.446388	0.113937	0.662787	NS
LV Trace-SAX	M-Mode	Heart Rate	BPM	389.61	456.969	365.364	550.479	518.242	465.232	457.649	71.4041	431.344	362.266	418.468	361.306	393.346	36.8216	0.139887	NS
LV Trace-SAX	M-Mode	Diameter;s	mm	4.21089	4.10388	3.64482	6.16611	5.30944	5.08713	4.75371	0.933965	2.16213	2.97457	2.6251	2.43032	2.54803	0.341885	0.00213273	SIGNIF
LV Trace-SAX	M-Mode	Diameter;d	mm	5.12822	4.89048	4.29508	6.43831	5.5865	5.75953	5.34968	0.745825	3.52581	3.93792	3.91682	3.78616	3.79168	0.18953	0.00386016	SIGNIF
LV Trace-SAX	M-Mode	Volume;s	uL	79.0734	74.457	56.0785	191.589	135.909	123.102	110.035	50.2533	15.5097	34.2808	25.1995	20.814	23.951	7.94479	0.0103552	SIGNIF
LV Trace-SAX	M-Mode	Volume;d	uL	125.428	112.313	82.8568	211.412	152.813	163.914	141.456	44.8717	51.7759	67.4468	66.5941	61.4165	61.8083	7.19954	0.0086724	SIGNIF
LV Trace-SAX	M-Mode	Stroke Volume	uL	46.3551	37.8558	26.7783	19.8239	16.9037	40.8119	31.4214	11.9952	36.2662	33.1661	41.3947	40.6025	37.8573	3.85523	0.337465	NS
LV Trace-SAX	M-Mode	Ejection Fraction	%	36.9574	33.7057	32.3188	9.37688	11.0617	24.8983	24.7198	11.9183	70.0445	49.1736	62.1596	66.1101	61.872	9.05691	0.000760595	SIGNIF
LV Trace-SAX	M-Mode	Fractional Shortening	%	17.8879	16.0844	15.1395	4.22782	4.95937	11.6746	11.6623	5.84131	38.6771	24.4633	32.9788	35.8106	32.9825	6.13739	0.000542677	SIGNIF
LV Trace-SAX	M-Mode	Cardiac Output	mL/min	18.0604	17.2989	9.7838	10.9126	8.7602	18.987	13.9672	4.62595	15.6432	12.0149	17.3224	14.6699	14.9126	2.22081	0.717132	NS
LV Trace-SAX	M-Mode	LV Mass	mg	89.3567	126.32	78.2757	124.099	85.0372	119.066	103.693	21.7455	56.1468	52.0222	54.6482	68.0151	57.7081	7.07967	0.00385145	SIGNIF
LV Trace-SAX	M-Mode	LV Mass Cor	mg	71.4854	101.056	62.6206	99.2793	68.0298	95.2531	82.954	17.3964	44.9175	41.6178	43.7185	54.4121	46.1665	5.66373	0.00385145	SIGNIF
LV Trace-SAX	M-Mode	LVAW;s	mm	0.569537	0.773988	0.853462	0.488298	0.449331	0.343571	0.579698	0.196928	0.873526	0.739443	0.830483	1.04042	0.870969	0.126042	0.0317773	SIGNIF
LV Trace-SAX	M-Mode	LVAW;d	mm	0.407479	0.691941	0.682139	0.408663	0.411679	0.413836	0.502623	0.1429	0.512932	0.423499	0.437733	0.648076	0.50556	0.102794	0.972795	NS
LV Trace-SAX	M-Mode	LVPW;s	mm	0.789485	0.879984	0.53668	0.484522	0.448677	0.932338	0.678614	0.213498	0.923425	0.61845	0.724394	0.768665	0.758734	0.126597	0.522779	NS
LV Trace-SAX	M-Mode	LVPW;d	mm	0.498589	0.605403	0.377901	0.42613	0.344026	0.551542	0.467265	0.102012	0.558348	0.436815	0.46555	0.482606	0.48583	0.051907	0.748583	NS
PE	Peak Enhancement	NEUTRAL-arrival	PE[a.u]	95.824	67.7127	283.267	32.0612	56.738	76.0524	101.943	91.3072	292.808	363.645	234.739	190.342	270.384	75.0065	0.0158232	SIGNIF
WiAUC	Area Under the Curve (Wash-in)	NEUTRAL-arrival	WiAUC[a.u]	436.651	85.8424	3015.39	51.432	171.534	72.6745	638.921	1172.92	465.597	1157.37	462.074	2086.24	1042.82	768.615	0.564022	NS
RT	Rise Time	NEUTRAL-arrival	RT[s]	7.03	1.9	16.71	2.32	4.73	1.47	5.69333	5.79115	2.5	4.59	3.01	16.73	6.7075	6.74064	0.80525	NS
TTP	Time To Peak	NEUTRAL-arrival	TTP[s]	10.02	2.34	28.55	2.58	7.72	2.16	8.895	10.1703	4.44	5.12	4.04	22.36	8.99	8.92448	0.988292	NS
WiR	Wash-in Rate	NEUTRAL-arrival	WiR[a.u]	20.0867	57.9993	23.5044	25.9088	16.8013	75.5584	36.6432	24.1915	161.002	148.347	118.512	17.3488	111.303	65.1195	0.0308789	SIGNIF
WiPI	Wash-in Perfusion Index (WiAUC / RT)	NEUTRAL-arrival	WiPI[a.u]	62.1316	45.2113	180.505	22.2001	36.2511	49.3358	65.9391	57.6881	186.398	252.329	153.575	124.695	179.249	54.8546	0.0146859	SIGNIF
QOF	Quality of Fit	NEUTRAL-arrival	QOF[%]	60.04	34.61	41.85	34.94	64.3	0	39.29	23.0093	54.62	49.9	67.98	64.21	59.1775	8.35968	0.141666	NS
Area	ROI area	NEUTRAL-arrival	Area[mm2]	9.04	9.65	7.88	7.12	7.53	9.11	8.38833	1.01401	8.96	9.31	8.58	9.6	9.1125	0.441012	0.221376	NS
PE	Peak Enhancement	CATION-arrival	PE[a.u]	98.016	69.0336	508.675	17.8804	53.5604	68.593	135.96	184.448	254.037	438.01	158.081	331.508	295.409	118.615	0.167916	NS
WiAUC	Area Under the Curve (Wash-in)	CATION-arrival	WiAUC[a.u]	177.589	144.634	474.233	23.7286	218.899	71.3259	185.068	158.379	199.527	625.009	198.913	283.241	326.673	202.797	0.24873	NS
RT	Rise Time	CATION-arrival	RT[s]	2.74	3.02	1.46	-8.01	5.92	1.6	1.12167	4.75347	1.23	2.21	1.88	1.33	1.6625	0.463564	0.829634	NS
TTP	Time To Peak	CATION-arrival	TTP[s]	3.46	3.36	2.46	1.84	6.68	2.18	3.33	1.76294	2.1	3.3	2.28	2.06	2.435	0.584551	0.363484	NS
WiR	Wash-in Rate	CATION-arrival	WiR[a.u]	56.6406	42.9875	483.45	127.919	16.55	64.4051	131.992	176.088	284.817	287.086	138.286	355.687	266.469	91.5647	0.202523	NS
WiPI	Wash-in Perfusion Index (WiAUC / RT)	CATION-arrival	WiPI[a.u]	64.85	47.9203	324.733	-2.96398	36.9474	44.6619	86.0248	119.097	161.967	282.951	105.764	213.236	190.98	75.4043	0.159624	NS
QOF	Quality of Fit	CATION-arrival	QOF[%]	33.13	42.53	2.15	0	76.1	0	25.6517	30.8356	38.75	0	35.47	0	18.555	21.4673	0.701783	NS
Area	ROI area	CATION-arrival	Area[mm2]	9.04	9.52	7.88	7.82	7.53	9.11	8.48333	0.83548	8.96	9.31	8.58	9.6	9.1125	0.441012	0.209124	NS
PE	Peak Enhancement	NEUTRAL-8min	PE[a.u]	14.7284	26.2807	12.0543	9.00345	859.751	11.7017	155.587	345.022	11.761	36.8761	120.952	27.0597	49.1621	48.9628	0.564583	NS
WiAUC	Area Under the Curve (Wash-in)	NEUTRAL-8min	WiAUC[a.u]	5.86778	18.4697	12.738	0.514817	18.2272	5.72331	10.2568	7.3737	3.57545	26.8035	3.167	12.812	11.5895	11.0773	0.82324	NS
RT	Rise Time	NEUTRAL-8min	RT[s]	0.52	1.04	1.51	0.08	0.02	0.6	0.628333	0.570979	0.38	0.91	0.02	-2.76	-0.3625	1.6396	0.200709	NS
TTP	Time To Peak	NEUTRAL-8min	TTP[s]	0.52	1.22	1.64	0.08	0.02	0.6	0.68	0.638874	0.38	0.92	0.02	0.7	0.505	0.392046	0.64082	NS
WiR	Wash-in Rate	NEUTRAL-8min	WiR[a.u]	103.624	43.4148	15.8734	353.406	42971.3	107.644	7265.88	17492.4	151.121	174.065	6043.99	374.42	1685.9	2907.13	0.552515	NS
WiPI	Wash-in Perfusion Index (WiAUC / RT)	NEUTRAL-8min	WiPI[a.u]	11.3934	17.7865	8.461	6.41827	911.016	9.53091	160.768	367.566	9.40254	29.3212	158.256	-4.65	48.0824	74.7596	0.569283	NS
QOF	Quality of Fit	NEUTRAL-8min	QOF[%]	0	2.08	0	0	0	0	0.346667	0.849156	0	0	0	0	0	0	0.446813	NS
Area	ROI area	NEUTRAL-8min	Area[mm2]	9.04	9.65	7.88	7.12	7.53	9.11	8.38833	1.01401	8.96	9.31	8.58	9.6	9.1125	0.441012	0.221376	NS
PE	Peak Enhancement	CATION-8min	PE[a.u]	7.78044	3.38781	17.8076	32.6588	25.3863	187.345	45.7277	70.2172	6.58522	16.5499	8.32038	43.502	18.7394	17.071	0.480354	NS
WiAUC	Area Under the Curve (Wash-in)	CATION-8min	WiAUC[a.u]	4.40392	12.4239	10.9676	18.6735	17.321	8.98389	12.129	5.30645	8.73718	6.94227	8.84086	16.5774	10.2744	4.29143	0.577631	NS
RT	Rise Time	CATION-8min	RT[s]	0.7	4.52	0.78	0.86	1.07	0.07	1.33333	1.59697	1.68	0.54	1.48	0.57	1.0675	0.597516	0.762063	NS
TTP	Time To Peak	CATION-8min	TTP[s]	0.7	4.54	0.78	1.06	1.74	1	1.63667	1.46895	1.7	0.54	1.58	0.7	1.13	0.594531	0.537015	NS
WiR	Wash-in Rate	CATION-8min	WiR[a.u]	55.6507	3.76714	98.7565	61.1409	33.2591	3254.86	584.573	1308.55	15.1317	119.45	12.0977	124.289	67.7422	62.5445	0.461502	NS
WiPI	Wash-in Perfusion Index (WiAUC / RT)	CATION-8min	WiPI[a.u]	6.28903	2.74837	14.1497	21.6702	16.2346	138.206	33.2164	51.8874	5.18784	12.9387	5.95763	29.0253	13.2774	11.0624	0.478754	NS
QOF	Quality of Fit	CATION-8min	QOF[%]	0	0	0	7.76	0	54.29	10.3417	21.7528	0	0	0	10.57	2.6425	5.285	0.514729	NS
Area	ROI area	CATION-8min	Area[mm2]	9.04	9.58	7.88	7.12	7.53	9.11	8.37667	0.996848	8.96	9.31	8.58	9.6	9.1125	0.441012	0.208387	NS
Percent Agent-P&R	3D PA	NEUTRAL-pre	%	13.233	4.839	12.222	1.146	3.076	5.998	6.75233	4.92123	4.022	4.184	15.982	7.419	7.90175	5.60944	0.740369	NS
Percent Agent-P&R	3D PA	NEUTRAL-post (1min)	%	39.433	27.675	77.445	18.11	36.327	31.863	38.4755	20.4904	67.739	79.766	77.052	82.245	76.7005	6.33958	0.00745521	SIGNIF
Percent Agent-P&R	3D PA	NEUTRAL-post (12min)	%	10.627	1.83	20.114	1.195	3.153	6.914	7.3055	7.20841	4.353	40.77	6.821	21.643	18.3968	16.7563	0.181374	NS
Percent Agent-P&R	3D PA	CATION-pre	%	9.716	1.356	13.669	0.631	4.083	1.81	5.21083	5.30112	1.584	13.353	4.016	6.679	6.408	5.07606	0.731449	NS
Percent Agent-P&R	3D PA	CATION-post (1min)	%	38.191	36.627	66.268	26.272	32.097	31.707	38.527	14.222	58.275	83.594	72.027	80.184	73.52	11.2625	0.00339099	SIGNIF
Percent Agent-P&R	3D PA	CATION-post (12min)	%	11.292	5.619	33.977	5.936	10.58	10.741	13.0242	10.5668	10.721	46.799	15.257	31.113	25.9725	16.4073	0.16329	NS
Percent Agent Difference-P&R	3D PA	NEUTRAL (1min post - pre)	%	26.2	22.836	65.223	16.964	33.251	25.865	31.7232	17.2407	63.717	75.582	61.07	74.826	68.7988	7.48104	0.00398052	SIGNIF
Percent Agent Difference-P&R	3D PA	NEUTRAL (12min post - pre)	%	-2.606	-3.009	7.892	0.049	0.077	0.916	0.553167	3.92786	0.331	36.586	-9.161	14.224	10.495	19.8688	0.254868	NS
Percent Agent Difference-P&R	3D PA	CATION (1min post - pre)	%	28.475	35.271	52.599	25.641	28.014	29.897	33.3162	9.97795	56.691	70.241	68.011	73.505	67.112	7.30449	0.000417567	SIGNIF
Percent Agent Difference-P&R	3D PA	CATION (12min post - pre)	%	1.576	4.263	20.308	5.305	6.497	8.931	7.81333	6.58634	9.137	33.446	11.241	24.434	19.5645	11.4662	0.070833	NS
Percent Agent-Multislice	3D PA	NEUTRAL-pre	%	28.305	16.763	21.236	12.018	9.331	14.988	17.1068	6.83252	9.845	5.177	23.534	10.244	12.2	7.8984
Percent Agent-Multislice	3D PA	NEUTRAL-post (1min)	%	71.505	52.271	100	48.862	60.638	58.989	65.3775	18.6766	85.561	96.716	95.52	98.556	94.0882	5.82036
Percent Agent Difference-Multislice	3D PA	NEUTRAL (1min post - pre)	%	43.2	35.508	78.764	36.844	51.307	44.001	48.2707	15.9779	75.716	91.539	71.986	88.312	81.8882	9.49654
Percent Agent Volume-Multislice	3D Volume	NEUTRAL-pre	mm3	36.654	40.006	38.35	49.15	41.896	46.648	42.1173	4.86894	35.872	28.686	29.98	27.046	30.396	3.84301
Percent Agent Volume-Multislice	3D Volume	NEUTRAL-post (1min)	mm3	36.654	40.155	38.364	49.15	41.896	46.69	42.1515	4.86201	35.872	28.686	29.907	27.046	30.3777	3.84582
Percent Agent Volume Mean-Multislice	3D Volume	mean of pre and post (1min)	mm3	36.654	40.0805	38.357	49.15	41.896	46.669	42.1344	4.86539	35.872	28.686	29.9435	27.046	30.3869	3.84437
Total Vascular Load	3D PA X 3D Volume			15.8345	14.2318	30.2115	18.1088	21.4956	20.5348	20.0695	5.67395	27.1608	26.2589	21.5551	23.8849	24.7149	2.51923
TTC TOTAL AREA				48.3155	61.3399	58.4342	73.5576	57.4483	66.8511	60.9911	8.62714	51.8762	55.3326	53.5307	53.8465	53.6465	1.41776	0.136536	NS
TTC WHITE AREA	INFARCT	mm2		8.12801	14.0965	5.53197	13.0203	17.7918	14.5308	12.1832	4.51692	0	4.78559	0	0.290726	1.26908	2.34834	0.00231088	SIGNIF
TTC RED AREA	PRESERVED	mm2		40.1875	47.2434	52.9023	60.5373	39.6565	52.3203	48.8079	8.08935	51.8762	50.547	53.5307	53.5557	52.3774	1.45146	0.416655	NS
TTC RATIO WHITE:RED			%	0.202252	0.298381	0.10457	0.215079	0.448649	0.277727	0.257776	0.115635	0	0.094676	0	0.00542847	0.0250261	0.0465037	0.00549872	SIGNIF
TTC PERCENT INFARCTION	INFARCT:TOTAL AREA			16.8228	22.981	9.467	17.7008	30.9702	21.736	19.9463	7.191	0	8.64877	0	0.539916	2.29717	4.24204
EDV	speckle	long axis	µl	78.9	82.8	65.4	129.9	98.2	118.1	95.55	24.6749	41.9	52	51.8	62.8	52.125	8.53673	0.0103672	SIGNIF
ESV	speckle	long axis	µl	55.3	64.6	37.2	125.2	82.2	96.6	76.85	31.442	15.3	25.2	20.6	26.2	21.825	4.9869	0.00930819	SIGNIF
SV	speckle	long axis	µl	23.6	18.3	28.2	4.7	16	21.5	18.7167	8.06906	26.6	26.8	31.2	36.6	30.3	4.70602	0.0334599	SIGNIF
FS	speckle	long axis	%	19.7	14.5	15.2	3	9.7	11.7	12.3	5.68542	34.4	24.6	32.6	34.4	31.5	4.67761	0.000521861	SIGNIF
CO	speckle	long axis	ml/min	8.9	8.8	11.3	2.2	8.8	10.6	8.43333	3.23275	12.1	9.8	14	14.4	12.575	2.10456	0.0552821	NS
GLS	speckle	long axis	%	-3.915	-5.151	-18.907	-2.219	-0.612	-3.511	-5.71917	6.6439	-21.062	-16.09	-20.704	-19.471	-19.3317	2.26607	0.00466299	SIGNIF
EF	speckle	long axis	%	30	22	43	3	16	18	22	13.5499	63	51	60	58	58	5.09902	0.00105505	SIGNIF
EDLVM	speckle	long axis	mg	30	44	27	41	47	59	41.3333	11.7075	20	22	26	31	24.75	4.85627	0.0295919	SIGNIF
ESLVM	speckle	long axis	mg	32	48	28	40	49	55	42	10.5262	24	21	26	29	25	3.3665	0.0153031	SIGNIF
Heart Rate (bpm)	speckle	long axis		377.4	481.6	401.7	483	552.6	491.5	464.633	64.2735	456.2	367.4	447.7	393.6	416.225	42.7569	0.225929	NS
A(s)	speckle	short axis		15.3	17.6	13.4	27	22.2	20.8	19.3833	4.97209	6.6	9.8	7.1	7.1	7.65	1.45258	0.00197509	SIGNIF
A(d)	speckle	short axis		19.7	22.1	17.1	29	23.6	25.7	22.8667	4.2439	12.3	14.3	12.2	12.5	12.825	0.991211	0.00184359	SIGNIF
GCS	speckle	short axis		-12.376	-10.366	-9.524	-0.308	-1.898	-9.184	-7.276	4.93413	-26.498	-17.737	-24.31	-24.784	-23.3323	3.84675	0.000602511	SIGNIF
FAC	speckle	short axis		22	20	21	7	6	19	15.8333	7.30525	46	31	41	43	40.25	6.5	0.000651552	SIGNIF
Heart Rate (bpm)	speckle	short axis		380	455.9	388.6	503.7	549.6	462.9	456.783	65.4201	451.1	375.3	449.7	395.2	417.825	38.486	0.319283	NS
RADIAL LONG AXIS
Velocity Endo
T2P(ms)				26	17	23	8	2	23			20	40	24	26
Pk(cm/s)				0.8661	0.3739	0.9063	0.2199	0.3163	0.5889			1.5861	1.01	1.4681	1.09
Phase(%)				4.232	4.435	-1.238	5.382	14.243	10.269			-0.338	-0.115	-1.795	0.492																					k
Phase(ms)				6.727	5.525	-1.85	6.685	15.466	12.535			-0.444	-0.188	-2.406	0.75
Maximum Opposing Wall Delay
Displacement Endo
T2P(ms)				56	53	53	26	32	47			50	70	54	56
Pk(mm)				0.2617	0.1065	0.2651	0.0332	0.0715	0.1354			0.4963	0.4136	0.5254	0.42
Phase(%)				4.132	4.48	-1.199	4.766	13.529	10.263			-0.355	-0.111	-1.767	0.456
Phase(ms)				6.57	5.581	-1.79	5.92	14.691	12.529			-0.466	-0.181	-2.368	0.695
Maximum Opposing Wall Delay
Strain Endo
T2P(ms)				44	47	53	20	32	59			50	76	54	56
Pk(%)				21.9379	10.141	20.2311	1.7285	2.7874	3.7399			44.9471	33.6458	40.1469	34.1523
Phase(%)				-4.743	-2.051	4.253	-13.869	14.065	14.287			0.325	-0.338	0.831	2.176
Phase(ms)				-7.54	-2.555	6.353	-17.227	15.272	17.441			0.428	-0.552	1.113	3.317
Maximum Opposing Wall Delay
Strain Rate Endo
T2P(ms)				20	0	29	56	92	29			2	28	30	26
Pk(1/s)				7.7867	4.0073	6.4284	1.7431	3.6734	1.8375			11.0088	7.6423	9.0579	8.7212
Phase(%)				-4.745	-1.8	3.954	-15.799	15.389	14.396			0.301	-0.304	1.041	2.173
Phase(ms)				-7.544	-2.243	5.905	-19.625	16.71	17.574			0.396	-0.497	1.395	3.313
Maximum Opposing Wall Delay
Velocity Epi
T2P(ms)				32	23	23	8	8	23			20	40	18	26
Pk(cm/s)				0.6028	0.3053	0.7027	0.1896	0.2808	0.5492			1.1368	0.8307	1.124	0.7465
Phase(%)				3.615	14.272	-1.969	2.42	11.915	9.323			-0.377	-0.105	-2.468	0.622
Phase(ms)				5.747	17.779	-2.941	3.006	12.938	11.381			-0.496	-0.171	-3.308	0.948
Maximum Opposing Wall Delay
Displacement Epi
T2P(ms)				56	59	53	44	38	47			44	70	54	56
Pk(mm)				0.1936	0.0663	0.2007	0.0404	0.0638	0.1195			0.3368	0.3232	0.379	0.3044
Phase(%)				3.528	14.444	-1.925	2.123	11.167	9.316			-0.405	-0.106	-2.412	0.628
Phase(ms)				5.609	17.994	-2.876	2.637	12.125	11.372			-0.533	-0.172	-3.232	0.957
Maximum Opposing Wall Delay
Strain Epi
T2P(ms)				44	47	53	20	32	59			50	76	54	56
Pk(%)				21.9379	10.141	20.2311	1.7285	2.7874	3.7399			44.9471	33.6458	40.1469	34.1523
Phase(%)				-4.743	-2.051	4.253	-13.869	14.832	14.074			0.325	-0.338	0.831	2.176
Phase(ms)				-7.54	-2.555	6.353	-17.227	16.105	17.18			0.428	-0.552	1.113	3.317
Maximum Opposing Wall Delay
Strain Rate Epi
T2P(ms)				20	0	29	56	92	29			2	28	30	26
Pk(1/s)				7.7867	4.0073	6.4284	1.7431	3.6734	1.8375			11.0088	7.6423	9.0579	8.7212
Phase(%)				-4.745	-1.8	3.954	-15.799	16.147	14.098			0.301	-0.304	1.041	2.173
Phase(ms)				-7.544	-2.243	5.905	-19.625	17.533	17.209			0.396	-0.497	1.395	3.313
Maximum Opposing Wall Delay
LONGITUDINAL LONG AXIS
Velocity Endo
T2P(ms)				92	11	17	92	98	11			26	58	30	8
Pk(cm/s)				0.4084	0.4643	0.5719	0.2774	0.6139	0.3174			0.6472	0.3215	0.6056	0.7189
Phase(%)				6.097	-2.15	11.927	-5.529	-2.394	-11.439			-4.816	2.475	-4.423	7.337
Phase(ms)				9.693	-2.678	17.814	-6.868	-2.599	-13.964			-6.334	4.041	-5.927	11.185
Maximum Opposing Wall Delay
Displacement Endo
T2P(ms)				110	71	53	0	14	41			50	82	48	62
Pk(mm)				0.0889	0.1283	0.2412	0.0015	0.0119	0.0547			0.1879	0.137	0.172	0.253
Phase(%)				6.118	-2.252	11.794	-5.387	-2.194	-11.436			-5.184	3.003	-4.464	7.293
Phase(ms)				9.727	-2.805	17.615	-6.691	-2.383	-13.96			-6.818	4.904	-5.982	11.117
Maximum Opposing Wall Delay
Strain Endo
T2P(ms)				110	59	47	62	2	65			50	70	60	56
Pk(%)				-4.9444	-4.2095	-17.6662	-1.5903	0	-2.8105			-19.2464	-14.9168	-19.0425	-16.906
Phase(%)				6.799	9.245	0.493	-0.448	4.672	-3.431			-1.26	3.097	1.992	0.43
Phase(ms)				10.809	11.516	0.736	-0.556	5.073	-4.188			-1.657	5.058	2.67	0.655
Maximum Opposing Wall Delay
Strain Rate Endo
T2P(ms)				38	17	23	38	104	23			26	28	24	26
Pk(1/s)				-1.5281	-1.3391	-6.6777	-0.7641	-1.139	-1.1281			-7.7794	-4.7259	-7.7496	-4.5758
Phase(%)				-7.113	9.152	0.866	-1.025	-8.38	-3.631			13.815	3.145	2.509	0.219
Phase(ms)				-11.309	11.401	1.293	-1.273	-9.099	-4.432			18.171	5.135	3.362	0.333
Maximum Opposing Wall Delay
Velocity Epi
T2P(ms)				2	0	0	80	8	5			0	22	30	32
Pk(cm/s)				0.1688	0.3822	0.7086	0.1677	0.4882	0.3268			0.3303	0.4772	0.6698	0.3655
Phase(%)				-4.281	8.224	5.208	-0.205	-1.281	-15.179			-8.244	2.412	12.674	2.291
Phase(ms)				-6.807	10.244	7.778	-0.254	-1.391	-18.529			-10.843	3.938	16.986	3.492
Maximum Opposing Wall Delay
Displacement Epi
T2P(ms)				50	71	53	92	26	23			32	76	54	68
Pk(mm)				0.0319	0.0601	0.1948	0.0093	0.0874	0.0474			0.0388	0.0984	0.226	0.1587
Phase(%)				-4.502	8.024	5.013	-0.309	-1.405	-15.141			-8.341	2.603	13.387	2.242
Phase(ms)				-7.158	9.996	7.488	-0.384	-1.525	-18.483			-10.971	4.251	17.941	3.418
Maximum Opposing Wall Delay
Strain Epi
T2P(ms)				74	65	47	74	32	59			50	70	54	56
Pk(%)				-3.7228	-0.6798	-10.9985	-1.6454	-1.2074	-3.8741			-11.8127	-10.6055	-14.5449	-12.5243
Phase(%)				1.672	6.684	6.03	-6.15	3.358	11.907			-2.225	8.495	8.262	-0.064
Phase(ms)				2.659	8.327	9.007	-7.639	3.646	14.535			-2.927	13.872	11.073	-0.097
Maximum Opposing Wall Delay
Strain Rate Epi
T2P(ms)				20	0	23	38	8	17			26	34	24	32
Pk(1/s)				-1.0214	-0.7725	-3.7423	-0.7198	-0.742	-1.9035			-4.4528	-2.9901	-4.9966	-3.6877
Phase(%)				0.596	14.91	6.044	-5.372	-0.044	11.847			-1.975	8.225	-7.287	-0.081
Phase(ms)				0.947	18.574	9.028	-6.672	-0.048	14.461			-2.598	13.431	-9.765	-0.124
Maximum Opposing Wall Delay
Segmental Volume (ml)
seg001	speckle long axis	Post. Base( )		0.0144741	0.0159222	0.012804	0.0220778	0.0154236	0.0211274			0.00717761	0.00868049	0.00794118	0.00876494
seg002	speckle long axis	Post. Mid		0.013937	0.0142095	0.010828	0.027754	0.0169491	0.0189629			0.0052806	0.00722439	0.00669559	0.00815584
seg003	speckle long axis	Post. Apex		0.00562716	0.00635397	0.003228	0.0134254	0.00700545	0.00707258			0.00185373	0.00270244	0.00232206	0.00307922
seg004	speckle long axis	Ant. Base		0.00626049	0.00729841	0.00328267	0.0137968	0.0112055	0.00995968			0.00230149	0.0035439	0.00271471	0.00498182
seg005	speckle long axis	Ant. Mid		0.0137765	0.0143571	0.00870667	0.0267667	0.0217091	0.0253194			0.00603433	0.00755854	0.00758088	0.0104494
seg006	speckle long axis	Ant. Apex		0.0138148	0.0155508	0.011556	0.0236952	0.0182636	0.02555			0.0068597	0.00875732	0.0084	0.00932987
mean of means				0.011315	0.012282	0.00840089	0.0212526	0.0150927	0.0179987			0.00491791	0.00641118	0.0059424	0.00746017
RADIAL SHORT AXIS
Velocity Endo
T2P(ms)				22	21	25	78	12	17			20	31	21	35
Pk(cm/s)				0.7103	0.7921	0.7352	0.3635	0.3256	0.722			1.4808	0.8699	1.3226	1.0696
Phase(%)				0.678	2.598	0.779	6.825	1.882	0.578			-0.006	0.085	0.295	-0.033
Phase(ms)				1.07	3.42	1.203	8.131	2.054	0.749			-0.008	0.136	0.394	-0.05
Maximum Wall Delay
Displacement Endo
T2P(ms)				58	45	61	102	36	47			50	73	51	77
Pk(mm)				0.2641	0.2583	0.25	0.0293	0.0697	0.2372			0.478	0.3477	0.4014	0.4589
Phase(%)				0.678	2.578	0.729	6.57	1.704	0.573			-0.012	0.075	0.301	-0.033
Phase(ms)				1.071	3.393	1.126	7.827	1.86	0.742			-0.016	0.12	0.401	-0.05
Maximum Wall Delay
Strain Endo
T2P(ms)				58	39	55	108	102	47			50	79	45	71
Pk(%)				28.896	12.6681	19.1611	2.2223	0	8.4899			44.0935	31.1673	28.2578	54.5784
Phase(%)				0.938	7.893	-4.988	13.401	3.466	-1.725			-0.551	1.609	1.297	0.928
Phase(ms)				1.481	10.389	-7.701	15.964	3.784	-2.236			-0.733	2.572	1.73	1.409
Maximum Wall Delay
Strain Rate Endo
T2P(ms)				34	21	25	60	66	0			8	37	21	29
Pk(1/s)				5.7977	3.2156	4.5312	2.2813	3.3533	2.3706			12.1998	5.3682	8.4975	10.2427
Phase(%)				0.917	7.681	-4.812	12.515	3.343	-1.881			-0.463	1.524	1.127	0.774
Phase(ms)				1.448	10.11	-7.43	14.909	3.65	-2.438			-0.616	2.436	1.504	1.175
Maximum Wall Delay
Velocity Epi
T2P(ms)				22	21	25	78	12	17			20	31	15	35
Pk(cm/s)				0.5228	0.6371	0.5613	0.2611	0.4385	0.6408			1.0296	0.687	1.0169	0.6893
Phase(%)				0.383	1.042	0.827	6.735	0.208	0.233			-0.046	-0.115	0.262	0.038
Phase(ms)				0.605	1.372	1.277	8.023	0.227	0.302			-0.062	-0.184	0.35	0.057
Maximum Wall Delay
Displacement Epi
T2P(ms)				58	45	61	102	30	47			50	67	51	77
Pk(mm)				0.1806	0.2155	0.1886	0.0204	0.0812	0.2032			0.3138	0.2519	0.3298	0.3076
Phase(%)				0.382	1.032	0.777	6.452	0.139	0.23			-0.049	-0.124	0.267	0.035
Phase(ms)				0.603	1.358	1.2	7.686	0.152	0.299			-0.065	-0.199	0.356	0.053
Maximum Wall Delay
Strain Epi
T2P(ms)				58	39	55	108	102	47			50	79	45	71
Pk(%)				28.896	12.6681	19.1611	2.2223	0	8.4899			44.0935	31.1673	28.2578	54.5784
Phase(%)				0.938	7.893	-4.988	13.401	3.466	-1.725			-0.551	1.609	1.99	0.928
Phase(ms)				1.481	10.389	-7.701	15.964	3.784	-2.236			-0.733	2.572	2.655	1.409
Maximum Wall Delay
Strain Rate Epi
T2P(ms)				34	21	25	60	66	0			8	37	21	29
Pk(1/s)				5.7977	3.2156	4.5312	2.2813	3.3533	2.3706			12.1998	5.3682	8.4975	10.2427
Phase(%)				0.917	7.681	-4.812	12.515	3.343	-1.881			-0.463	1.524	1.785	0.774
Phase(ms)				1.448	10.11	-7.43	14.909	3.65	-2.438			-0.616	2.436	2.382	1.175
Maximum Wall Delay
CIRCUMFERENTIAL SHORT AXIS
Velocity Endo
T2P(ms)				76	93	79	6	6	89			62	97	123	101
Pk(deg/s)				62.142	51.2363	47.9767	41.7076	70.637	47.6889			85.2874	83.3084	82.1139	52.8594
Phase(%)				-2.654	7.809	-12.043	13.383	-1.127	3.274			5.62	2.566	-3.8	-1.492
Phase(ms)				-4.19	10.277	-18.596	15.943	-1.231	4.244			7.475	4.102	-5.07	-2.265
Maximum Wall Delay
Displacement Endo
T2P(ms)				148	117	97	36	18	35			68	37	39	143
Pk(deg)				0.0265	0.1313	0.4076	0.9064	0.7801	1.0943			1.745	1.1075	0.9464	0.0041
Phase(%)				-2.643	7.836	-12.363	13.561	-1.043	2.872			6.462	2.438	-3.586	-1.533
Phase(ms)				-4.173	10.313	-19.09	16.155	-1.139	3.722			8.594	3.897	-4.785	-2.328
Maximum Wall Delay
Strain Endo
T2P(ms)				58	45	67	108	36	47			50	73	51	77
Pk(%)				-10.0963	-9.4315	-9.976	-0.3789	-2.1042	-8.3828			-24.473	-17.0026	-22.8708	-22.7036
Phase(%)				3.737	7.614	9.445	4.707	3.185	4.309			0.294	-1.668	2.277	0.96
Phase(ms)				5.901	10.021	14.584	5.607	3.477	5.585			0.391	-2.667	3.038	1.457
Maximum Wall Delay
Strain Rate Endo
T2P(ms)				22	21	31	78	12	17			26	31	27	35
Pk(1/s)				-2.7769	-3.0977	-3.5037	-0.8013	-1.0978	-2.8564			-8.7626	-4.5851	-9.0139	-6.2194
Phase(%)				3.968	7.577	9.429	5.048	3.211	4.51			0.359	-1.842	2.25	0.974
Phase(ms)				6.265	9.973	14.56	6.014	3.506	5.846			0.477	-2.944	3.003	1.479
Maximum Wall Delay
Velocity Epi
T2P(ms)				0	105	85	18	0	95			14	19	69	95
Pk(deg/s)				18.4526	30.0624	59.1977	32.4034	36.6425	60.9463			46.4799	45.8395	62.6367	32.1197
Phase(%)				-3.132	4.127	2.511	8.474	3.601	3.635			-6.28	-6.577	-8.41	-0.375
Phase(ms)				-4.944	5.431	3.877	10.095	3.932	4.711			-8.353	-10.513	-11.222	-0.569
Maximum Wall Delay
Displacement Epi
T2P(ms)				4	3	133	36	12	119			74	37	9	149
Pk(deg)				0.0909	0.0465	0.4158	0.7323	0.3066	0.1808			0.7923	1.0727	0.4706	0
Phase(%)				-3.102	4.114	2.455	8.373	4.473	3.659			-4.727	-6.6	-8.342	-0.519
Phase(ms)				-4.898	5.415	3.79	9.975	4.884	4.742			-6.287	-10.551	-11.132	-0.788
Maximum Wall Delay
Strain Epi
T2P(ms)				58	45	67	102	36	47			50	67	51	77
Pk(%)				-6.0371	-6.2624	-7.1057	-0.3152	-2.3844	-5.8745			-13.9699	-10.2658	-14.7062	-13.1228
Phase(%)				7.131	2.534	5.76	0.512	8.992	5.056			0.679	0.807	-0.922	1.499
Phase(ms)				11.259	3.336	8.894	0.61	9.818	6.554			0.903	1.29	-1.231	2.275
Maximum Wall Delay
Strain Rate Epi
T2P(ms)				22	27	25	78	12	17			26	31	21	35
Pk(1/s)				-1.7151	-1.9963	-2.1489	-0.6124	-1.2278	-2.1315			-4.9856	-2.9972	-5.1101	-3.1618
Phase(%)				6.967	2.31	5.753	0.967	9.643	5.069			0.703	0.689	-0.899	1.519
Phase(ms)				11	3.04	8.883	1.152	10.528	6.57			0.935	1.102	-1.2	2.306
Maximum Wall Delay
Segmental Volume (ml)
seg001	speckle short axis	Ant. Free Wall		0.0315225	0.0340448	0.0291154	0.0503705	0.0400236	0.0402308			0.0162588	0.0212037	0.0179029	0.0172526
seg002	speckle short axis	Lateral Wall		0.0301488	0.0352881	0.0246936	0.0439082	0.03844	0.0381292			0.0166059	0.0213123	0.0152603	0.0161158
seg003	speckle short axis	Posterior Wall		0.0262325	0.031491	0.0238218	0.0470213	0.0379345	0.0389969			0.0161794	0.0190531	0.0150662	0.0163289
seg004	speckle short axis	Inf. Free Wall		0.0267987	0.0319925	0.0244628	0.0474033	0.0359527	0.0392908			0.0157618	0.0187395	0.0146	0.0159211
seg005	speckle short axis	Post. Septal Wall		0.0288762	0.0340313	0.0245859	0.0416754	0.0388945	0.0387369			0.0165824	0.0205593	0.0153794	0.0162224
seg006	speckle short axis	Anterior Septum		0.031785	0.034691	0.0291064	0.0513754	0.0389218	0.0395123			0.0161103	0.020542	0.0179809	0.0171395
mean of means	speckle short axis			0.0292273	0.0335898	0.0259643	0.046959	0.0383612	0.0391495			0.0162498	0.020235	0.0160316	0.0164967
